# Supplementary material for: Healthcare providers’ perceptions of the kidney transplant program at King Faisal Hospital Rwanda: A one-year evaluation
Source: PLOS Glob Public Health. 2025 Jul 28;5(7):e0004905. doi: 10.1371/journal.pgph.0004905 (PMC12303323; doi:10.1371/journal.pgph.0004905)
Supplement: S1 Table — (XLSX) [file pgph.0004905.s002.xlsx]

## Sheet: Responses
Timestamp		Role in the kidney transplant program	What setting do you work in?	Please select the statement that best aligns with your experience working in the kidney transplant program. [I am satisfied with the infrastructure needed for the kidney transplant program.]	Please select the statement that best aligns with your experience working in the kidney transplant program. [I am satisfied with the medical devices used in the kidney transplant program.]	Please select the statement that best aligns with your experience working in the kidney transplant program. [I am satisfied with the technology used in the kidney transplant program.]	Please select the statement that best aligns with your experience working in the kidney transplant program. [There are medical devices necessary for my role that are difficult or confusing to use.]	Please select the statement that best aligns with your experience working in the kidney transplant program. [There are software or computer applications necessary for my role that are difficult/confusing to use.]	Please select the statement that best aligns with your experience working in the kidney transplant program. [There are times that the devices I am using do not function the way I need them to.]	Please select the statement that best aligns with your experience working in the kidney transplant program. [There are times I do not know how to use a device in my job.]	Please select the statement that best aligns with your experience working in the kidney transplant program. [There are times that I do not have access to equipment necessary for my role.]	Please select the statement that best aligns with your experience working in the kidney transplant program. [Missing or non-functional devices limit my ability to care for kidney transplant patients.]	Please select the statement that best aligns with your experience working in the kidney transplant program. [Issues with hospital infrastructure delay or limit the care of kidney transplant patients.]	Select the areas in which you experience challenges in infrastructure, devices, or technology:	Additional Comments	Are you interested in participating in an interview in Mid-June for this needs assessment project to further share your experiences working in the King Faisal Hospital kidney transplant program or dialysis?
2024-06-10 15:59:03		Psychiatrist	Psychosocial assessment	Not applicable for my role	Not applicable for my role	Not applicable for my role	Not applicable for my role	Not applicable for my role	Not applicable for my role	Not applicable for my role	Not applicable for my role	Not applicable for my role	Not applicable for my role	NA	I would like to visit other kidney transplant centers in other countries to learn how they work and interact with the psychosocial assessment teams.	Yes, please contact me with more information
2024-06-10 17:05:38		Nurse	Intra-operative care	Somewhat Agree	Strongly Agree	Somewhat Agree	Strongly Disagree	Strongly Disagree	Strongly Disagree	Strongly Disagree	Somewhat Agree	Not applicable for my role	Not applicable for my role	None	Having one operating room,one set for kidney transplant,lack of training among OR nurses regarding kidney transplant and shortage of trained surgical team make us to do few cases especially when we have visitors, and cause low confidence in local team.so if we have trained team,enough infrastructure and instrument we can be more fruitful	Yes, please contact me with more information
2024-06-05 09:44:39		Nurse	Dialysis unit	Not applicable for my role	Not applicable for my role	Not applicable for my role	Strongly Disagree	Strongly Disagree	Strongly Disagree	Strongly Disagree	Strongly Disagree	Not applicable for my role	Not applicable for my role	Rooms in dialysis unit with no ventilation equipments installed, they become too hot when it is on sunny day	Welcome for any assistance	Yes, please contact me with more information
2024-06-07 15:44:33		Nurse	Intra-operative care	Somewhat Agree	Strongly Agree	Strongly Agree	Somewhat Agree	Not applicable for my role	Strongly Agree	Somewhat Agree	Strongly Disagree	Somewhat Agree	Not applicable for my role	Staff training	It would be helpful to have a "fellowship" program in transplant surgery for nurses, especially peri-operative nurses, in order to have special training in transplant similar to surgeons having a transplant fellowship	Yes, please contact me with more information
2024-06-10 17:56:01		Non-physician Anesthetist	Intra-operative care	Not applicable for my role	Not applicable for my role	Not applicable for my role	Strongly Disagree	Not applicable for my role	Somewhat Disagree	Strongly Disagree	Strongly Disagree	Strongly Disagree	Not applicable for my role	Reviewing radiology images, Staff training		No
2024-06-05 14:18:45		Nephrology Fellow	Nephrology OPD clinic, Dialysis unit, Pre-operative care, Intra-operative care, Post-operative care, Clinical laboratory	Strongly Agree	Strongly Agree	Somewhat Agree	Not applicable for my role	Not applicable for my role	Somewhat Agree	Not applicable for my role	Not applicable for my role	Not applicable for my role	Somewhat Agree	Reviewing radiology images, Infection control		Yes, please contact me with more information
2024-06-10 14:54:55		Nephrologist	Nephrology OPD clinic, Transplant surgery clinic, Pre-operative care, Post-operative care	Somewhat Agree	Strongly Agree	Strongly Agree	Somewhat Agree	Strongly Agree	Somewhat Agree	Strongly Disagree	Somewhat Agree	Not applicable for my role	Somewhat Agree	Reviewing radiology images, Pathology and HLA labs, treatment options for complicated biopsies		Yes, please contact me with more information
2024-06-10 09:06:23		Nurse	Post-operative care	Somewhat Agree	Not applicable for my role	Not applicable for my role	Somewhat Disagree	Somewhat Disagree	Somewhat Disagree	Somewhat Disagree	Somewhat Agree	Somewhat Agree	Somewhat Agree	No staff toilet inside the KTU dptmt	We needs training for strengthening our knowledge in management transplant patient	Yes, please contact me with more information
2024-06-12 05:10:20		Nephrologist	Nephrology OPD clinic, Dialysis unit, Pre-operative care, Post-operative care	Strongly Agree	Strongly Agree	Somewhat Agree	Strongly Disagree	Strongly Disagree	Strongly Disagree	Strongly Disagree	Somewhat Agree	Somewhat Agree	Somewhat Agree	Pre-operative laboratory testing, Reviewing radiology images		Yes, please contact me with more information
2024-06-10 15:28:42		Administrator	Clinical coordination	Strongly Agree	Strongly Agree	Strongly Agree	Somewhat Agree	Somewhat Agree	Somewhat Agree	Somewhat Agree	Somewhat Disagree	Somewhat Agree	Somewhat Agree	Pre-operative laboratory testing, Intra-operative instrumentation, Staff training		Yes, please contact me with more information
2024-06-12 06:40:46		Nephrologist	Nephrology OPD clinic, Pre-operative care, Post-operative care	Somewhat Disagree	Somewhat Disagree	Strongly Disagree	Somewhat Agree	Somewhat Agree	Strongly Disagree	Somewhat Agree	Somewhat Agree	Somewhat Disagree	Somewhat Agree	Pre-operative laboratory testing, Reviewing radiology images, Staff training, Post-operative fluid management		Yes, please contact me with more information
2024-06-10 15:58:39		Social worker	Social work	Somewhat Agree	Somewhat Agree	Somewhat Agree	Somewhat Disagree	Somewhat Disagree	Somewhat Disagree	Somewhat Agree	Somewhat Disagree	Somewhat Disagree	Somewhat Agree	Consultation rooms	No comments	Yes, please contact me with more information
2024-06-10 16:03:25		Nurse	Intra-operative care	Somewhat Agree	Strongly Agree	Somewhat Agree	Somewhat Agree	Not applicable for my role	Strongly Agree	Strongly Agree	Not applicable for my role	Strongly Agree	Somewhat Agree	Intra-operative patient positioning, Intra-operative instrumentation, Training of surgical techniques	More skills	Yes, please contact me with more information
2024-06-10 10:03:43		Nurse	Pre-operative care, Post-operative care	Somewhat Agree	Somewhat Agree	Somewhat Agree	Strongly Disagree	Strongly Disagree	Somewhat Disagree	Strongly Disagree	Not applicable for my role	Strongly Agree	Somewhat Agree	Infection control	Need improvement in patient foods manipulation.	Yes, please contact me with more information
2024-06-11 11:19:15		Non-physician Anesthetist	Pre-operative care, Intra-operative care	Somewhat Agree	Strongly Agree	Somewhat Agree	Strongly Disagree	Strongly Disagree	Strongly Disagree	Strongly Disagree	Strongly Disagree	Strongly Agree	Somewhat Agree	Staff training	No dedicated space to be used for K. Transplant. Once shared with other discipline, it causes interferences.	Yes, please contact me with more information
2024-06-07 16:00:28		Biomed engineer	Maintenance	Somewhat Agree	Strongly Agree	Strongly Agree	Not applicable for my role	Somewhat Disagree	Not applicable for my role	Somewhat Disagree	Strongly Disagree	Not applicable for my role	Somewhat Disagree	Staff training		Yes, please contact me with more information
2024-06-10 18:08:36		Nurse	Dialysis unit, Pre-operative care	Somewhat Agree	Strongly Agree	Somewhat Agree	Strongly Disagree	Not applicable for my role	Strongly Disagree	Strongly Disagree	Strongly Disagree	Not applicable for my role	Somewhat Disagree	Pre-operative laboratory testing, Integration of kidney transplant module in the new electronic system		Yes, please contact me with more information
2024-06-10 17:47:07		Anesthesiologist	Pre-operative care, Intra-operative care, Post-operative care	Somewhat Agree	Somewhat Agree	Somewhat Agree	Somewhat Disagree	Somewhat Disagree	Somewhat Disagree	Somewhat Disagree	Somewhat Disagree	Somewhat Agree	Somewhat Disagree	Pre-operative laboratory testing	Organizational structure of post transplant unit	Yes, please contact me with more information
2024-06-11 01:55:00		Nurse	Post-operative care	Strongly Agree	Strongly Agree	Strongly Agree	Strongly Agree	Strongly Agree	Strongly Agree	Strongly Agree	Strongly Agree	Somewhat Agree	Somewhat Disagree	Staff training	No comment	Yes, please contact me with more information
2024-06-10 20:25:37		Surgeon	Transplant surgery clinic, Pre-operative care, Intra-operative care, Post-operative care	Somewhat Agree	Somewhat Agree	Somewhat Agree	Somewhat Disagree	Strongly Disagree	Somewhat Agree	Somewhat Disagree	Somewhat Agree	Somewhat Disagree	Somewhat Disagree	Pre-operative laboratory testing, Intra-operative patient positioning, Intra-operative instrumentation, Organ perfusion		Yes, please contact me with more information
2024-06-10 13:04:41		Nurse	Post-operative care	Somewhat Agree	Strongly Agree	Strongly Agree	Strongly Agree	Strongly Agree	Strongly Agree	Strongly Agree	Strongly Agree	Strongly Agree	Somewhat Disagree	Staff training		No
2024-06-10 14:26:40		Nurse	Post-operative care	Strongly Agree	Strongly Agree	Strongly Agree	Not applicable for my role	Not applicable for my role	Somewhat Disagree	Somewhat Agree	Not applicable for my role	Strongly Disagree	Somewhat Disagree	Client repeative contact for either health proffesional and next of kin should be reduced	In general kidney transplant staff needs specific training. In General the service is arranged with material and staff, what is needed only is to much training to the staff working in kidney transplant	Yes, please contact me with more information
2024-06-10 16:10:01		Surgeon	Intra-operative care	Strongly Agree	Somewhat Agree	Strongly Agree	Somewhat Disagree	Somewhat Agree	Somewhat Disagree	Strongly Disagree	Somewhat Disagree	Strongly Disagree	Somewhat Disagree	Reviewing radiology images, Intra-operative patient positioning, Intra-operative instrumentation	Overall the program has the adequate capacity to perform safe transplants. There are however areas that can be improved to assure that this continues.	Yes, please contact me with more information
2024-06-10 16:21:31		Biomed engineer	Biomedical Engineering department	Somewhat Disagree	Strongly Disagree	Somewhat Disagree	Somewhat Disagree	Strongly Disagree	Strongly Disagree	Strongly Disagree	Somewhat Disagree	Strongly Disagree	Somewhat Disagree	Insufficient equipment ,accessories and consumables		No
2024-06-05 10:13:55		Nurse	Dialysis unit	Somewhat Agree	Strongly Agree	Somewhat Agree	Somewhat Agree	Somewhat Agree	Somewhat Disagree	Not applicable for my role	Strongly Disagree	Strongly Disagree	Somewhat Disagree	Pre-operative laboratory testing, Reviewing radiology images, Training of surgical techniques, Staff training		Yes, please contact me with more information
2024-06-06 15:06:01		Nurse	Dialysis unit	Strongly Agree	Not applicable for my role	Not applicable for my role	Not applicable for my role	Not applicable for my role	Not applicable for my role	Not applicable for my role	Not applicable for my role	Not applicable for my role	Strongly Agree	I don't know all requirements regarding Kidney Transplant		Yes, please contact me with more information
2024-06-10 22:01:59		Laboratory technician	Clinical laboratory	Somewhat Agree	Not applicable for my role	Somewhat Agree	Not applicable for my role	Not applicable for my role	Not applicable for my role	Not applicable for my role	Not applicable for my role	Not applicable for my role	Strongly Agree	Pre-operative laboratory testing		Yes, please contact me with more information
2024-06-10 15:25:09		Nephrologist	Nephrology OPD clinic, Inpatient transplant unit	Somewhat Agree	Not applicable for my role	Somewhat Agree	Not applicable for my role	Somewhat Agree	Not applicable for my role	Not applicable for my role	Not applicable for my role	Not applicable for my role	Strongly Agree	Reviewing radiology images, Infection control, Microbiology, molecular pathology need to be developed/strengthened		Yes, please contact me with more information
2024-06-10 21:59:02		Nephrologist	Nephrology OPD clinic, Dialysis unit, Pre-operative care, Intra-operative care, Post-operative care	Somewhat Agree	Strongly Agree	Strongly Agree	Not applicable for my role	Somewhat Disagree	Somewhat Disagree	Strongly Agree	Somewhat Disagree	Somewhat Agree	Strongly Agree	Pre-operative laboratory testing, Staff training		Yes, please contact me with more information
2024-06-10 21:29:39		Surgeon	Transplant surgery clinic	Strongly Agree	Strongly Agree	Strongly Agree	Somewhat Agree	Strongly Agree	Somewhat Agree	Somewhat Agree	Strongly Agree	Somewhat Agree	Strongly Agree	Pre-operative laboratory testing, Reviewing radiology images, Intra-operative patient positioning, Intra-operative instrumentation, Training of surgical techniques, Staff training, Organ perfusion, Post-operative fluid management, Infection control		No
2024-06-10 17:00:51		Nurse	Intra-operative care	Somewhat Agree	Strongly Agree	Strongly Agree	Strongly Agree	Strongly Agree	Strongly Agree	Somewhat Agree	Strongly Agree	Somewhat Agree	Strongly Agree	Intra-operative instrumentation		Yes, please contact me with more information
2024-06-11 16:31:03		Administrator	Management	Somewhat Disagree	Somewhat Agree	Somewhat Agree	Strongly Disagree	Not applicable for my role	Somewhat Agree	Not applicable for my role	Strongly Disagree	Somewhat Agree	Strongly Agree	Pre-operative laboratory testing, Staff training		Yes, please contact me with more information
2024-06-10 14:51:35		Surgeon	Operating Theater	Somewhat Disagree	Somewhat Disagree	Somewhat Disagree	Strongly Agree	Strongly Agree	Strongly Agree	Somewhat Agree	Somewhat Agree	Strongly Agree	Strongly Agree	Transplant surgery induction, Intra-operative patient positioning, Intra-operative instrumentation, Organ perfusion	I am worried about the dependence on a single slush machine to be able to do kidney transplants.	Yes, please contact me with more information
2024-06-12 10:34:53		Nurse	Dialysis unit	Somewhat Agree	Somewhat Agree	Somewhat Disagree	Somewhat Agree	Strongly Agree	Strongly Agree	Strongly Agree	Strongly Agree	Strongly Agree	Strongly Agree	Kidney transplant unit		No
2024-06-13 15:05:26		Nephrologist	Nephrology OPD clinic, Dialysis unit, Transplant surgery clinic, Pre-operative care, Intra-operative care, Post-operative care	Somewhat Agree	Somewhat Agree	Somewhat Disagree	Somewhat Disagree	Somewhat Agree	Strongly Agree	Strongly Disagree	Strongly Agree	Strongly Agree	Strongly Agree	Pre-operative laboratory testing, Reviewing radiology images, Staff training, Infection control		Yes, please contact me with more information
2024-06-07 15:55:04		Biomed engineer	Biomed Engineering Dept	Not applicable for my role	Strongly Agree	Strongly Agree	Strongly Disagree	Not applicable for my role	Strongly Disagree	Strongly Disagree	Strongly Disagree	Not applicable for my role	Strongly Disagree	Staff training	Transplant patients are often on ventilators post-op. We have 4 different brands of ventilators that all work the same, but people (mostly nurses) will only use one brand due to mindset. We only have 2 machines of the brand they will use.	Yes, please contact me with more information
2024-06-05 23:07:25		General practitioner	Dialysis unit, Post-operative care	Somewhat Agree	Somewhat Agree	Somewhat Disagree	Somewhat Agree	Strongly Disagree	Strongly Disagree	Somewhat Agree	Strongly Disagree	Somewhat Agree	Strongly Disagree	Staff training		Yes, please contact me with more information
2024-06-10 18:26:50		Anesthesiologist	Intra-operative care	Strongly Agree	Strongly Agree	Strongly Agree	Strongly Disagree	Strongly Disagree	Somewhat Agree	Somewhat Agree	Somewhat Agree	Somewhat Disagree	Strongly Disagree	Staff training	The Fellowship program in Anaesthesia for kidney transplant is needed.	No
2024-06-10 18:02:07		Anesthesiologist	Pre-operative care, Intra-operative care, Post-operative care	Strongly Agree	Strongly Agree	Somewhat Agree	Somewhat Agree	Not applicable for my role	Strongly Disagree	Strongly Disagree	Somewhat Agree	Somewhat Disagree	Strongly Disagree	Staff training		Yes, please contact me with more information
2024-06-10 16:36:11		Nurse	Intra-operative care	Strongly Agree	Somewhat Agree	Somewhat Agree	Not applicable for my role	Strongly Disagree	Somewhat Agree	Somewhat Agree	Strongly Disagree	Somewhat Disagree	Strongly Disagree	Intra-operative patient positioning, Intra-operative instrumentation, Staff training, Organ perfusion	Train Nurses	No
2024-06-10 09:26:21		Nurse	Post-operative care	Somewhat Agree	Strongly Agree	Strongly Agree	Strongly Agree	Somewhat Disagree	Somewhat Disagree	Somewhat Disagree	Somewhat Disagree	Strongly Disagree	Strongly Disagree	Training of surgical techniques, Post-operative fluid management, Infection control	We wish to have an appropriate changing room,toilet for staff and toilet for patients in post operative fluid management on first day	Yes, please contact me with more information
2024-06-10 14:34:59		Nurse	Post-operative care	Strongly Agree	Strongly Agree	Strongly Agree	Somewhat Agree	Somewhat Disagree	Strongly Disagree	Somewhat Agree	Strongly Disagree	Strongly Disagree	Strongly Disagree	Staff training		Yes, please contact me with more information
2024-06-05 09:54:09		Nurse	Dialysis unit	Strongly Agree	Somewhat Agree	Somewhat Agree	Somewhat Agree	Somewhat Agree	Strongly Agree	Strongly Agree	Strongly Disagree	Strongly Disagree	Strongly Disagree	Staff training, Organ perfusion	I worked 2 times in kidney transplant unit the rest of my daily working is in Hemodialysis unit	Yes, please contact me with more information
2024-06-10 21:43:34		Biomed engineer	Dialysis unit	Somewhat Agree	Somewhat Agree	Somewhat Agree	Somewhat Agree	Strongly Disagree	Somewhat Agree	Strongly Disagree	Strongly Disagree	Strongly Disagree	Strongly Disagree	Intra-operative instrumentation	Sometimes slush machine agitator axis got stuck but it's an issue off position settings.	Yes, please contact me with more information
2024-06-11 11:15:51		Non-physician Anesthetist	Intra-operative care	Strongly Agree	Strongly Agree	Strongly Agree	Strongly Disagree	Strongly Disagree	Somewhat Agree	Strongly Disagree	Strongly Disagree	Strongly Disagree	Strongly Disagree	Staff training	None	Yes, please contact me with more information
2024-06-07 15:49:16		Biomed engineer	Biomedical Engineering Department	Strongly Agree	Strongly Agree	Strongly Agree	Somewhat Disagree	Strongly Disagree	Strongly Disagree	Strongly Disagree	Strongly Disagree	Strongly Disagree	Strongly Disagree	Staff training	Need of training on some equipment, e.g. Ventilator Machine, Dialysis Machine	Yes, please contact me with more information
2024-06-11 06:19:20		Surgeon	Transplant surgery clinic, Pre-operative care, Intra-operative care, Post-operative care	Somewhat Agree	Somewhat Agree	Somewhat Agree	Strongly Disagree	Strongly Disagree	Strongly Disagree	Strongly Disagree	Strongly Disagree	Strongly Disagree	Strongly Disagree	None		No
2024-06-10 10:43:54		Nurse	Transplant surgery clinic, Intra-operative care, Post-operative care	Somewhat Agree	Somewhat Agree	Strongly Agree	Strongly Disagree	Strongly Disagree	Strongly Disagree	Strongly Disagree	Strongly Disagree	Strongly Disagree	Strongly Disagree	Staff training, Infection control	None	Yes, please contact me with more information
2024-06-09 09:32:00		Nurse	Post-operative care	Somewhat Agree	Strongly Agree	Strongly Agree	Strongly Disagree	Strongly Disagree	Strongly Disagree	Strongly Disagree	Strongly Disagree	Strongly Disagree	Strongly Disagree	Staff training		Yes, please contact me with more information
2024-06-07 21:39:15		Nurse	Post-operative care	Strongly Agree	Strongly Agree	Strongly Agree	Strongly Disagree	Strongly Disagree	Strongly Disagree	Strongly Disagree	Strongly Disagree	Strongly Disagree	Strongly Disagree	Intra-operative instrumentation, Training of surgical techniques, Staff training		Yes, please contact me with more information
Interview		Nurse	Intra-operative care
